# Supplementary material for: Understanding Health Workers’ Job Preferences to Improve Rural Retention in Timor-Leste: Findings from a Discrete Choice Experiment
Source: PLoS One. 2016 Nov 15;11(11):e0165940. doi: 10.1371/journal.pone.0165940 (PMC5112867; doi:10.1371/journal.pone.0165940)
Supplement: S1 File — (ZIP) [file pone.0165940.s001.zip]

Archive with 5 entries (4 files):
- submission PLOS/attributes_levels_MD.dta
- submission PLOS/attributes_levels_NMW.dta
- submission PLOS/q101.dta
- submission PLOS/hws_sv_anonymised.dta
- submission PLOS/
